# Supplementary material for: Proteomics profiling of serum exosomes from azithromycin-sensitive and resistant Mycoplasma pneumoniae-infected patients reveals candidate biomarkers for diagnosis
Source: Front Med (Lausanne). 2025 Dec 10;12:1677573. doi: 10.3389/fmed.2025.1677573 (PMC12727566; doi:10.3389/fmed.2025.1677573)
Supplement: Supplementary file 1 [file Table_1.XLSX]

## Sheet: Sheet1
TABLE S1 Proteomics profiling of serum exosomes from patients with M. pneumoniae infection(A fold change >2)
Gene name	Mol. weight [kDa]	Sequence coverage [%]	MS/MS Counts	Treat/Control Ratio	Treat/Control P value
IGLV4-69	12.773	43.7	140	2.595	0.000176685
IGLV8-61	12.814	14.8	58	1.082	0.28876
IGLV4-60	12.987	27.5	22	1.22	0.78616
IGLV7-46	12.468	13.7	58	1.188	0.28966
IGLV2-18	12.412	28.8	123	1.034	0.555
IGLV3-16	12.466	35.7	23	1.775	0.3251
IGLV3-10	12.441	35.7	181	1.414	0.072317
IGLV3-9	12.332	49.6	218	2.294	0.0066846
IGLV4-3	13.33	27	67	2.324	0.142845
IGKV2-28	12.957	42.5	36	2.122	0.070125
IGHV3-64	12.891	53.4	90	1.262	0.30386
IGHV4-4	12.848	33.3	96	1.779	0.57696
IGKV2D-29	13.143	42.5	34	0.937	0.81214
IGKV1-27	12.711	53.8	161	2.113	0.00179647
IGKV2D-30	13.215	44.2	97	1.001	0.2551
IGLV5-45	13.162	13.8	57	2.263	0.3607
IGKV3D-11	12.625	26.1	167	3.049	0.00156007
IGLV5-52	13.446	21	20	5.629	0.61588
IGHV3-49	13.056	54.6	177	1.233	0.21014
IGKV6D-21	12.34	28.9	101	1.535	0.31066
IGLV1-36	12.478	35.9	45	1.154	0.25948
IGHV6-1	13.481	33.9	45	1.136	0.91208
IGHV3-15	12.926	49.6	171	1.314	0.2653
IGHV3-21	12.839	57.3	74	1.903	0.49276
IGHV2-26	13.182	53.8	97	2.557	0.075499
IGHV3-73	12.858	45.4	67	1.923	0.102376
IGHV3-74	12.839	59.8	57	1.282	0.112983
IGHV3-43	13.077	35.6	89	1.294	0.195736
IGLV9-49	13.024	16.3	25	0.967	0.95398
IGHV3-72	13.203	55.5	176	1.691	0.0135832
IGKV3D-20	12.515	45.7	85	2.597	0.0088824
IGHV1-3	13.008	51.3	224	2.035	0.0071572
IGHV1-18	12.82	60.7	199	2.19	0.100256
IGHV3-20	12.673	57.3	64	3.431	0.0056405
IGHV1-24	12.824	47	39	2.316	0.2313
IGHV4-28	13.124	44.4	35	1.92	0.117343
IGHV5-51	12.674	47	459	2.245	0.053318
IGHV1-58	13.005	25.6	38	4.567	0.46314
IGHV2-70D	13.312	31.1	116	1.958	0.074618
IGKV1-8	12.537	42.6	103	2.203	0.0113629
IGKV2-24	13.079	27.5	150	1.492	0.050983
IGKV1-12	12.645	29.1	72	1.879	0.022016
IGHV7-4-1	12.848	47	49	1.888	0.193458
IGHV3-64D	12.822	41	84	1.171	0.69982
IGHV5-10-1	12.772	41	22	5.89	0.00096389
IGLC7	11.253	70.8	138	1.542	0.023417
SSC5D	165.74	21.4	570	1.183	0.22412
IGKV2-29	13.085	42.5	187	1.334	0.24574
MASP2	75.702	38.2	305	1.396	0.42838
RAB27B	24.608	22.5	8	1.931	0.139777
SDCBP	32.444	33.2	68	0.945	0.61424
PODXL	58.635	4.5	47	0.704	0.112536
FCN1	35.078	21.8	49	0.465	0.021417
ADAM10	84.141	25.9	172	1.53	0.21804
TPP1	61.247	4.3	4	1.007	0.87014
APOL1	43.974	34.9	452	1.305	0.055225
PSMA7	27.887	25	15	2.37	0.035582
ARPC1B	40.949	14	34	1.837	0.41248
ARPC2	34.333	15.7	9	1.77	0.2207
STX7	29.815	9.6	18	1.611	0.26212
CD5L	38.087	59.4	1218	1.24	0.042921
DIAPH1	141.35	2.3	13	0.995	0.77658
WDR1	66.193	34.5	65	1.716	0.82724
PDCD6	21.868	11	5	2.137	0.07002
ERN1	109.73	2.6	8	0.644	0.49994
FCN3	32.903	46.8	392	1.478	0.132056
ATRN	158.54	21.7	26	0.01	0.23158
ALDH1L1	98.828	11.3	8	0.662	0.5216
TSPAN9	26.779	24.7	49	1.459	0.18714
FLOT1	47.355	10.8	9	0.92	0.9298
APOM	21.253	54.8	158	1.331	0.033059
CAVIN2	47.173	30.4	66	1.19	0.6217
MPIG6B	26.163	13.7	20	1.713	0.094239
ADH1B	39.854	24.5	10	0.817	0.60184
ALDH1A1	54.861	44.3	50	0.096	0.057681
GLUD1	61.397	21	23	0.454	0.79484
F13A1	83.266	17.3	124	1.248	0.39722
PNP	32.118	51.9	49	5.768	0.52642
PGK1	44.614	21.6	40	0.976	0.40746
C1R	80.118	53	556	0.692	0.43352
HP	45.205	65.5	1918	0.671	0.2144
HPR	39.029	63.5	571	1.438	0.0074008
F9	51.778	31.5	130	0.877	0.2313
F10	54.731	16.2	39	0.924	0.9265
PLG	90.568	51.2	400	1.143	0.6563
F12	67.791	12.4	48	1.575	0.20596
CFB	85.532	22	79	0.803	0.163725
CA1	28.87	36	26	2.393	0.27456
SERPINA1	46.736	47.1	598	0.801	0.33994
SERPINA3	47.65	29.1	283	0.843	0.79006
AGT	53.154	21.4	158	0.695	0.029781
A2M	163.29	63.9	4893	1.236	0.033837
C3	187.15	56.5	2434	0.718	0.021021
TIMP1	23.171	35.3	32	0.699	0.59754
KNG1	71.957	35.2	571	0.652	0.068417
LDLR	95.375	28.1	229	0.866	0.7161
TGFB1	44.341	16.9	47	1.071	0.54684
JCHAIN	18.098	76.7	544	1.038	0.49614
IGKV1-33	12.848	36.8	83	2.75	0.0192978
IGKV1-17	12.778	23.9	122	1.334	0.095762
IGKV1D-16	12.73	29.1	82	2.702	0.0137765
IGKV1-5	12.781	29.1	139	3.301	0.0111574
IGKV3-20	12.557	40.5	182	1.997	0.00112249
IGKV3-15	12.496	26.1	187	2.101	0.000184975
IGLV1-44	12.201	42.7	56	1.338	0.61298
IGLV1-47	12.283	53.8	167	1.52	0.039101
IGLV1-51	12.249	38.5	100	1.701	0.056003
IGLV1-40	12.301	39	104	1.711	0.024784
IGLV2-14	12.597	13.3	62	1.056	0.46138
IGLV2-23	11.893	14.2	33	1.196	0.082797
IGLV2-11	12.644	50.4	84	1.653	0.108081
IGLV2-8	12.382	17.8	7	1.066	0.70864
IGLV3-19	12.042	63.4	219	1.512	0.06586
IGLV3-1	12.296	26.1	124	1.67	0.093242
IGLV3-25	12.011	36.6	170	2.015	0.0050177
IGLV3-27	12.165	32.7	69	2.417	0.133902
IGLV6-57	12.566	70.1	189	3.311	0.0181228
IGHV1-69	12.659	54.7	58	1.115	0.37998
IGHV1-46	12.933	56.4	232	2.702	0.00174233
IGHV3-11	12.909	57.3	33	0.956	0.68646
IGHV3-48	12.812	57.3	66	2.096	0.23102
IGHV3-23	12.582	59	305	1.46	0.0075639
IGHV3-13	12.506	53.4	115	2.723	0.056936
IGHV3-53	12.769	56.9	67	2.47	0.065702
IGHV3-7	12.943	61.5	150	1.463	0.0078826
IGHV3-9	12.945	57.6	269	1.589	0.042977
IGHV2-5	13.231	31.9	163	1.299	0.3158
PIGR	83.283	29.5	537	1.258	0.070816
IGKC	11.765	94.4	549	1.386	0.063564
IGHG2	35.9	47.5	266	3.053	0.0182791
IGHG3	41.287	47.7	627	1.757	0.034398
IGHG4	35.94	53.2	112	2.057	0.099542
IGHM	49.439	76.8	4552	1.369	0.00143751
IGHA1	37.654	67.4	1064	1.254	0.156678
IGHA2	36.591	63.5	18	2.54	0.92068
HBD	16.055	78.2	161	1.282	0.2849
COL2A1	141.78	2.5	30	2.422	0.02386
COL4A1	160.61	1.7	37	0.717	0.11042
SPTA1	280.01	17.4	74	0.652	0.30064
APOA2	11.175	41	100	0.836	0.057803
APOC1	9.3318	39.8	205	1.867	7.7024e-05
APOC2	11.284	49.5	233	2.806	0.000196987
APOC3	10.852	58.6	145	1.686	0.130045
FGA	94.972	48.5	708	0.369	0.00036298
FGG	51.511	66	733	0.549	0.0168227
SLC4A1	101.79	27.7	311	3.893	0.47028
CRP	25.038	21	75	2.604	0.49422
APCS	25.387	15.7	66	1.041	0.69842
C1QA	26.016	25.3	24	0.569	0.99244
C1QB	26.721	32.4	166	0.829	0.159497
C1QC	25.773	36.3	99	0.784	0.170105
FN1	262.62	49.7	2853	1.373	0.0174589
ORM1	23.511	45.3	157	0.598	0.33552
AHSG	39.34	28.9	66	0.089	0.6194
TTR	15.887	64.6	93	0.73	0.84062
PPBP	13.894	30.5	20	0.549	0.125597
PF4	10.845	36.6	138	1.077	0.7388
TFRC	84.87	31.4	241	1.693	0.084244
TF	77.063	51.7	881	2.448	0.0090018
LTF	78.181	52.7	209	0.366	5.8767e-05
HPX	51.676	59.1	298	0.17	0.28148
FTL	20.019	30.3	44	0.673	0.61336
FTH1	21.225	33.9	20	0.824	0.5567
F11	70.108	27.5	82	0.541	0.188975
KLKB1	71.369	41.5	718	1.264	0.038415
CAT	59.755	44.8	236	1.05	0.42932
ALDOA	39.42	36.3	62	1.147	0.75704
ANXA1	38.714	31.2	32	0.748	0.089364
APOB	515.6	64.3	15192	1.1	0.2929
LCAT	49.577	27.7	68	0.618	0.35508
HRG	59.578	39.8	320	1.006	0.86866
A1BG	54.253	44	79	0.064	0.68932
VWF	309.26	58.6	5497	0.625	0.00025506
GAPDH	36.053	35.8	199	0.666	0.0091992
ASL	51.657	19.4	23	0.448	0.058078
IGKV1-16	12.618	29.1	122	1.885	0.090763
IGKV1D-39	12.737	29.1	184	3.134	0.00137628
HSPB1	22.782	21	36	0.9	0.9623
GNAI2	40.45	38.6	145	0.686	0.0159576
APP	86.942	27.7	373	2.009	0.0165992
APOD	21.275	58.7	415	0.808	0.110823
ITGB3	87.057	38.6	395	1.036	0.84312
ITGB2	84.781	12.4	38	0.964	0.59042
S100A8	10.834	32.3	44	0.452	0.0043599
SERPINA5	45.674	12.3	35	1.639	0.039058
F13B	75.51	37.2	145	4.427	0.072158
MPO	83.868	26.8	105	0.116	4.9169e-06
ICAM1	57.825	10.7	28	0.906	0.78768
HLA-A	40.688	51.2	304	0.689	0.040665
ITGB1	88.414	14.7	134	1.084	0.4846
BCHE	68.417	9.6	14	0.491	0.68608
IGKV4-1	13.38	34.7	255	1.44	0.0048966
IGHV4-34	13.815	48	333	2.329	0.00053823
GSN	85.696	34.8	243	0.956	0.47886
ATP5F1B	56.559	6.8	16	0.981	0.91706
C2	83.267	9.8	18	0.317	0.35102
S100A9	13.242	63.2	70	0.582	0.020702
ENO1	47.168	36.2	60	0.764	0.21806
PYGL	97.147	17.9	35	1.455	0.36088
TPM3	32.95	10.9	10	0.985	0.69376
LDHB	36.638	21.9	24	1.073	0.99772
P4HB	57.116	18.1	62	0.359	4.4302e-05
CTSD	44.552	19.2	24	0.583	0.31426
ANXA2	38.604	32.7	42	0.929	0.75242
C8A	65.163	28.8	273	0.59	0.0076432
C8B	67.046	38.2	209	0.607	0.0111359
GP1BA	71.539	16.7	40	0.71	0.60744
C8G	22.277	49	185	0.551	0.0027809
TUBB	49.67	35.1	62	0.891	0.24574
IVL	68.478	16.4	17	1.449	0.088419
HSP90AA1	84.659	14.6	67	0.591	0.020222
LAMB1	198.04	16.6	225	0.592	0.00095665
SFTPB	42.117	38.3	62	0.259	0.098355
COL1A2	129.31	9.8	54	0.693	0.115039
ANXA6	75.872	10.5	17	1.409	0.17832
SERPINA6	45.14	16	10	0.178	0.5803
CTSG	28.837	26.7	52	0.611	0.6726
ITGA2B	113.38	39.8	544	1.015	0.82866
LPA	501.31	63.1	1956	1.459	0.199157
PLEK	40.124	22.9	71	1.563	0.31186
CD14	40.076	22.9	33	0.114	0.101485
COL4A2	167.55	2.5	15	0.601	0.072722
PTPRC	147.48	7.7	41	0.856	0.3344
CFH	139.09	51.9	720	0.718	0.21694
VIM	53.651	31.5	37	1.704	0.28822
DBH	69.064	33.5	44	0.453	0.72164
ANXA4	35.882	25.7	29	1.36	0.058983
C1S	76.684	41.9	551	0.573	0.53704
C4A	192.78	44.5	76	1.287	0.3039
C4B	192.75	44.5	1602	0.985	0.5407
SAA1	13.532	81.1	308	0.205	3.7736e-06
SAA2	13.527	68.9	42	0.424	0.173715
HSPA1B	70.051	14.8	53	0.624	0.0022756
---	48.934	61.1	789	1.254	0.129042
---	56.224	40.8	108	0.92	0.67328
---	49.328	55.7	1071	2.069	0.0134236
---	63.485	54.3	47	3.432	0.043381
---	23.379	63.1	1710	1.367	0.0041846
---	22.83	44	768	1.275	0.021398
IGLC3	11.265	77.4	336	1.234	0.25236
IGHV1-8	12.992	56.4	93	1.862	0.042497
IGHV3-30-5	12.947	51.3	88	2.007	0.27744
IGHV4-38-2	13.016	44.4	21	3.528	0.111839
IGKV1-13	12.569	29.1	112	2.31	0.12572
CALM3	16.837	50.3	26	1.201	0.70184
SRGN	17.652	17.1	119	0.994	0.5399
HLA-A	40.976	48.5	52	0.576	0.0150035
HLA-C	40.648	25.7	35	0.661	0.37044
TXN	11.737	21	30	0.996	0.84994
TFPI	35.015	25.7	156	0.846	0.26364
HSPD1	61.054	12.6	10	0.933	0.87848
CLU	52.494	42.5	723	0.744	0.0021767
HAPLN1	40.165	33.1	78	0.652	0.2228
HSPA5	72.332	26.3	83	0.845	0.159681
LAMC1	177.6	33.1	332	0.522	7.8151e-05
HSPA8	70.897	29.1	174	0.91	0.154959
SLC2A1	54.083	14	112	6.109	0.100321
SLC2A3	53.924	4.8	47	1.349	0.54628
EPB41	97.016	12.5	22	3.306	0.12778
ITGAM	127.18	7.9	21	0.679	0.108665
MBL2	26.143	50.8	257	0.982	0.80616
SPTB	246.47	14.6	49	0.222	0.4792
CETP	54.756	7.7	12	0.601	0.3334
EPX	81.04	6.2	6	0.503	0.7041
COL6A1	108.53	21.7	190	1.285	0.125165
COL6A2	108.58	17.9	161	1.226	0.146857
COL6A3	343.67	17.2	240	1.17	0.2199
F5	251.7	24	318	0.786	0.090143
PIP	16.572	34.2	30	0.737	0.124861
ANXA3	36.375	30	43	1.021	0.9405
CKMT1A	47.036	21.8	27	0.461	0.34496
ACTN1	103.06	37.4	251	1.036	0.79788
SRC	59.834	10.6	5	1.568	0.85208
PEPD	54.548	32.7	64	1.013	0.63516
GP1BB	21.717	19.9	55	0.972	0.5079
NCAM1	94.573	13.1	20	0.693	0.88506
VCAN	372.82	8.3	529	0.581	0.00033929
C6	104.79	33.4	335	0.502	0.00162341
ALAD	36.294	40.9	30	0.39	0.85448
HLA-A	40.936	42.2	32	0.95	0.61886
HLA-DRB1	29.822	19.9	5	0.273	0.38976
APEH	81.224	10.5	8	1.419	0.92856
CD59	14.177	18.8	65	1.834	0.112638
SELL	42.187	16.9	93	0.65	0.0094181
CD99	18.848	29.7	25	0.957	0.36896
NID1	136.38	17.5	132	0.569	0.00023589
PKM	57.936	39.2	68	0.531	0.0086581
HSP90B1	92.468	14.9	22	0.729	0.23912
GP9	19.046	22	21	1.386	0.180545
MMP9	78.457	23.5	56	1.09	0.81006
JUP	81.744	15.8	33	1.174	0.79122
GLUL	42.064	19	19	1.89	0.40902
ANPEP	109.54	21.6	103	0.915	0.96554
RAC2	21.429	34.4	67	0.73	0.0173639
NME1	17.149	40.8	20	0.339	0.062564
IGLL1	22.963	23	95	2.813	0.0038446
DSP	331.77	9.9	101	0.796	0.32428
MUC1	122.1	4.5	33	0.586	0.21278
CD44	81.537	6.9	10	1.487	0.097383
SELP	90.833	15.4	18	0.951	0.757
ACAN	261.33	8.5	244	0.722	0.108562
ANK1	206.26	22	97	1.432	0.41704
PECAM1	82.521	22.8	73	1.259	0.51186
HIST1H1C	21.364	13.1	30	0.213	0.139763
EPB42	77.008	14.9	32	1.967	0.193377
CD36	53.053	6.6	59	1.674	0.176439
BPI	53.899	5.3	10	0.372	0.047216
ITGA2	129.29	7.8	21	1.171	0.40954
IGFBP3	31.674	12.7	7	0.633	0.2168
VCL	123.8	23.9	167	1.024	0.2316
LBP	53.383	16.2	227	0.256	3.5832e-08
PGAM1	28.804	35.4	10	0.315	0.41528
MYL12A	19.794	32.7	28	0.904	0.53818
VCAM1	81.275	10.8	17	0.953	0.94454
ORM2	23.602	54.2	350	0.834	0.04912
ITIH1	101.39	27.6	254	0.847	0.44366
TYMP	49.955	22.6	29	0.575	0.6397
ANXA7	52.739	22.5	94	1.712	0.062004
PSMB1	26.489	25.3	26	3.312	0.123701
PZP	163.86	19	44	0.935	0.80774
C4BPB	28.357	42.9	461	1.161	0.150815
FLNA	280.74	46.9	1152	0.994	0.55354
TNXB	458.38	6.2	35	1.078	0.63454
PAICS	47.079	15.5	10	1.009	0.9812
GPX3	25.552	29.2	51	2.543	0.3753
CPN2	60.556	22.9	115	1.248	0.5403
IGHV1-2	13.085	64.1	142	2.167	0.186257
CES1	62.52	15	43	0.72	0.17136
ITGA6	126.6	23	108	1.551	0.43232
PPIB	23.742	11.1	11	0.85	0.20294
WARS	53.165	30.8	65	0.461	0.164381
CFL1	18.502	49.4	109	1.342	0.53404
LAMA2	343.9	20.1	290	0.602	0.00088013
TNC	240.85	40.3	1336	0.657	0.025541
AZGP1	34.258	35.2	77	0.71	0.16698
ATP5F1A	59.75	9.6	4	0.76	0.74316
PSMA1	29.555	17.5	19	1.381	0.35994
PSMA3	28.433	17.6	10	3.398	0.26196
PTX3	41.975	35.7	159	0.317	3.9723e-05
MSN	67.819	24.8	146	0.825	0.115436
MST1	80.319	31.9	65	0.645	0.65738
STOM	31.73	50	184	1.961	0.060379
PON1	39.731	33.5	293	0.919	0.82164
YWHAQ	27.764	25.7	21	1.301	0.8908
DPP4	88.278	9.7	6	0.32	0.51702
CD82	29.625	15.7	15	1.182	0.27852
CALR	48.141	9.6	32	0.682	0.0677
CFP	51.276	35.2	166	0.617	0.53556
PSMB8	30.354	19.6	15	3.108	0.052218
PSMB9	23.264	16.4	15	1.544	0.34566
PSMA5	26.411	26.6	50	2.159	0.049443
PSMB4	29.204	27.7	25	2.322	0.61202
LAP3	56.166	38.7	50	0.266	0.3829
TKT	67.877	16.9	17	0.167	0.30938
EEF1D	31.121	25.6	13	0.228	0.146122
MARCKS	31.554	30.4	11	1.118	0.94162
PRDX6	25.035	22.3	19	1.328	0.38874
BLVRB	22.119	36.4	31	1.919	0.28664
PDIA3	56.782	17.4	25	1.059	0.84068
HLA-A	41.054	49.3	16	0.448	0.4996
HLA-C	40.885	43.4	12	0.905	0.76076
ADSL	54.889	14.5	9	0.374	0.115959
SRI	21.676	21.7	29	2.097	0.0133177
HLA-B	40.455	41.2	34	1.082	0.5248
SERPINB1	42.741	21.9	12	1.079	0.6436
CORO1A	51.026	15.4	43	0.862	0.52218
CPS1	164.94	14.5	20	18.529	0.6794
CASP14	27.679	18.6	38	0.918	0.87572
YWHAB	28.082	33.7	31	1.458	0.9848
PRDX2	21.892	31.8	41	1.911	0.21614
MAN1A1	72.968	6	8	0.44	0.117539
HSPA4	94.33	29.4	26	0.433	0.81188
SFTPD	37.728	23.5	28	1.027	0.58934
THBS4	105.87	22.6	170	0.841	0.85788
SAA4	14.746	43.1	246	0.943	0.95372
FBN1	312.3	2.8	21	0.732	0.132503
MYH9	226.53	27.1	366	1.209	0.44998
ADD1	80.954	10.3	7	0.297	0.22354
BSG	42.2	12.5	15	2.328	0.024019
CFHR2	30.65	28.5	6	5.564	0.3624
TAGLN2	22.391	30.2	33	1.406	0.68726
COL18A1	178.19	3.2	10	0.732	0.063604
PSMB10	28.936	19.4	6	1.243	0.8038
AFM	69.068	42.4	61	0.018	0.9338
NOTCH1	272.5	4.8	17	0.676	0.087957
LIMS1	37.251	32.9	80	0.969	0.3341
SERPINB4	44.853	18.7	7	0.233	0.64308
MASP1	79.246	38.3	573	1.572	0.060758
LMAN1	57.548	31.8	48	1.193	0.91046
PSMB3	22.949	30.7	26	2.973	0.19352
PSMB2	22.836	17.9	5	2.14	0.29794
COMP	82.86	19.6	45	1.397	0.123778
SELENOP	43.173	8.1	41	1.123	0.49218
CAMP	19.301	31.8	174	1.552	0.081823
GNAQ	42.142	10.9	6	1.304	0.63674
GDI2	50.663	20	36	1.554	0.145964
VASP	39.829	36.3	47	0.394	0.0027845
ANXA11	54.389	26.1	83	1.483	0.30202
RAB7A	23.489	37.2	35	0.973	0.92038
APLP1	72.176	13.2	47	1.262	0.100444
CAPZA1	32.922	21.3	13	1.845	0.08318
ACLY	120.84	15.1	28	0.377	0.2132
APOC4	14.553	39.4	172	2.653	0.00042168
PLTP	54.739	16.2	69	0.614	0.05964
VCP	89.321	35.1	157	1.174	0.125485
MTTP	99.35	13.9	14	0.869	0.84856
NAP1L1	45.374	10	5	2.756	0.27528
INHBE	38.561	31.1	15	0.15	0.81438
ANTXR2	53.666	5.3	5	0.902	0.62582
DEFA3	10.245	20.2	88	0.469	0.000156947
ARPC4	19.667	13.1	19	2.183	0.3749
CD81	25.809	25	75	1.121	0.31356
TPI1	30.791	31.8	30	1.24	0.72454
MYL6	16.93	49	73	1.093	0.9578
ACTB	41.736	64.5	662	1.081	0.75426
PSMA6	27.399	21.1	31	1.569	0.34968
RAB8A	23.668	19.3	19	1.332	0.48388
RAB10	22.541	21	22	1.097	0.58418
RAB14	23.897	31.6	14	1.178	0.54146
ACTR3	47.371	23	20	1.348	0.3814
ACTR2	44.76	18	23	1.036	0.8334
RAP1B	20.825	31	83	0.907	0.169222
RHOA	21.768	13	13	0.918	0.46724
B2M	13.714	35.3	53	0.636	0.00131712
YWHAG	28.302	17.8	24	1.395	0.39742
YWHAE	29.174	43.5	51	1.011	0.68398
HIST1H4A	11.367	51.5	117	0.156	1.83108e-05
RAN	24.423	19.9	10	1.559	0.502
GNB1	37.377	20.6	19	1.335	0.31212
GNB2	37.331	20.6	64	0.715	0.0130249
PPIA	18.012	47.9	81	1.139	0.86526
UBA52	14.728	26.6	75	0.842	0.4147
RAC1	21.45	34.4	26	1.143	0.9418
YWHAZ	27.745	50.6	198	0.872	0.2294
TPM4	28.521	22.6	31	1.957	0.5871
ACTC1	42.019	31.3	103	0.955	0.26064
EEF1A1	50.14	4.8	21	0.58	0.56258
TUBA1B	50.151	35	117	0.946	0.44312
TUBA4A	49.924	35.3	21	1.025	0.9088
HBB	15.998	78.2	670	1.315	0.16464
HBG1	16.14	59.9	90	2.018	0.040463
HBA1	15.257	64.1	476	1.27	0.24196
CCT2	57.488	8.6	6	0.645	0.4708
GSTO1	27.566	13.3	6	1.131	0.6999
RELN	388.38	7.9	131	1.214	0.36326
GPLD1	92.335	10.4	29	0.676	0.3639
LCN2	22.588	26.8	21	0.639	0.066462
IFI35	31.546	25.9	22	2.105	0.3407
BASP1	22.693	44.9	31	1.168	0.63702
IGLV3-21	12.446	48.7	102	2.425	0.42884
DCD	11.284	20	5	0.605	0.20688
ARF1	20.697	22.7	24	1.026	0.9826
MUC5AC	585.56	4.1	6	0.632	0.48852
FBLN2	126.57	7.9	23	0.335	0.156216
HSPG2	468.83	9.1	61	0.376	0.0170982
MPP1	52.296	23.8	16	2.455	0.169375
CLTC	191.61	11.9	71	0.943	0.88842
SPTBN1	274.61	5.9	14	0.755	0.25184
CAP1	51.901	27.4	152	0.986	0.88548
IFITM3	14.632	30.8	39	0.763	0.22106
RHAG	44.197	7.6	9	2.098	0.20206
DSG1	113.75	13.3	140	0.701	0.053821
MUC2	540.29	3.6	31	1.706	0.89886
NUCB1	53.879	32.1	83	0.28	0.00061604
AKAP12	191.48	5.2	21	2.506	0.011621
CFHR1	37.65	28.2	63	0.614	0.077435
YWHAH	28.218	18.7	7	1.735	0.4438
PRDX1	22.11	24.6	14	0.78	0.68444
LRP1	504.6	26.5	1584	0.687	0.0129225
TGM3	76.631	6.1	45	0.565	0.00099715
LGALS3BP	65.33	42.1	1311	0.754	0.031516
MFGE8	43.104	32.8	27	1.333	0.68012
DSC1	99.986	10	76	0.801	0.133243
FGL1	36.379	38.8	49	0.241	0.00035636
PTPRJ	145.94	13.8	85	0.975	0.46542
PLA2G7	50.077	29.5	101	1.051	0.56382
SPP2	24.337	22.3	99	0.417	0.065698
PRDX4	30.54	35.8	13	0.391	0.32886
MMRN1	138.11	26	514	1.394	0.101801
NMI	35.056	16	9	1.181	0.90134
ILK	51.419	26.1	99	0.933	0.35986
FHL1	36.263	11.8	3	2.271	0.166438
APOF	35.399	16.3	90	0.757	0.084079
SPTAN1	284.54	4.1	18	0.954	0.93246
BLMH	52.562	20.2	21	1.321	0.8775
GIT2	84.542	2	17	0.861	0.64664
FGL2	50.228	8	15	0.815	0.77038
SPARCL1	75.207	11	32	0.984	0.80782
HABP2	62.671	16.8	35	1.103	0.76482
RASA3	95.698	6.2	7	1.517	0.51932
GANAB	106.87	6.4	21	0.624	0.21824
MVP	99.326	14.9	43	0.526	0.006479
LTBP1	186.79	15.5	177	0.998	0.94586
PON3	39.607	22.6	23	0.762	0.145178
ANGPT1	57.512	33.7	227	1.052	0.56998
RSU1	31.54	22.7	15	1.645	0.36034
FCN2	34.001	45	209	1.017	0.5133
CDSN	51.522	7.9	8	2.766	0.29668
TGFBI	74.68	22.3	141	1.013	0.65836
SLC9A3R2	37.413	12.2	15	0.657	0.121296
CD226	38.614	9.2	11	1.923	0.30776
STXBP2	66.452	9.9	31	1.389	0.2995
ADIPOQ	26.413	21.7	112	1.412	0.057962
ZYX	61.277	15.7	18	0.694	0.87234
ECM1	60.673	33	90	0.674	0.028184
CCL14	10.678	31.2	7	0.385	0.49646
UGP2	56.94	32.1	93	1.64	0.48544
TKFC	58.946	19.1	10	1.664	0.59032
SVEP1	390.17	24.6	506	0.994	0.68682
MIA3	213.7	4.3	12	1.166	0.74036
KPRP	64.135	39.2	101	0.826	0.4354
DDI2	44.522	17	10	1.12	0.88394
VASN	71.712	11.9	6	0.187	0.60998
APOA5	41.212	43.2	58	0.257	0.026996
SBSN	60.54	38.8	42	0.947	0.84978
OLFM4	57.279	19	173	0.791	0.102699
PLXDC2	59.582	13.6	12	0.201	0.27892
ADAMTS13	153.6	17.7	108	2.176	0.0691
CYFIP1	145.18	2.9	7	1.673	0.38872
ABI3BP	118.64	6.4	53	0.974	0.96232
ADGRG6	136.69	4.3	55	0.877	0.59532
TSPAN33	31.538	12.7	22	1.557	0.36684
FERMT3	75.952	45.7	180	0.94	0.28594
SFTPA1	26.242	35.9	43	0.455	0.0024442
ALDH16A1	85.126	12.5	15	0.474	0.3314
MYCT1	26.592	14	8	1.179	0.56946
GOLM1	45.333	20.9	32	0.475	0.133059
PCSK9	74.285	12.4	57	0.991	0.71346
HMCN2	541.97	3.9	19	0.751	0.89682
ANGPTL6	51.694	23.6	58	0.747	0.23838
AGR3	19.171	47.6	18	0.411	0.411
BPIFB1	52.441	21.3	22	0.396	0.73592
PDCD6IP	96.022	9.9	45	1.132	0.6907
OIT3	60.021	28.3	185	1.638	0.0047626
MUC16	1519.2	0.6	7	0.949	0.74462
TTN	3816	0.8	38	0.753	0.159477
CFHR4	65.35	17.6	54	0.519	0.085021
PXDN	165.27	15.3	43	1.991	0.66786
GGH	35.964	23	8	0.059	0.37372
PRG4	151.06	13.4	217	0.941	0.77
BHMT	44.998	18.5	11	1.781	0.29894
KCTD12	35.7	35.4	163	0.235	0.00554
CPB2	48.424	21.7	21	1.772	0.55586
CNDP1	56.705	17.8	10	0.516	0.26
PGLYRP2	62.216	27.8	101	0.127	0.86862
HMCN1	613.38	13	326	1.09	0.44216
STRBP	73.652	3.4	29	0.539	0.080661
NELL2	91.346	5.6	6	1.136	0.99426
SORT1	92.067	6.4	17	1.082	0.40976
OLFM1	55.342	11.1	14	2.721	0.93994
HIST1H2AJ	13.936	20.3	53	0.414	0.02684
HIST1H2BL	13.952	42.1	87	0.195	0.000157273
COLEC11	28.665	25.8	102	0.913	0.58748
C1QTNF3	26.994	8.1	20	1.234	0.91968
CFHR5	64.419	24.6	104	0.371	3.8894e-05
FGFBP2	24.581	30.5	57	1.14	0.194725
RAB1B	22.171	25.4	28	1.132	0.53338
SH3BGRL3	10.438	26.9	6	0.93	0.68258
GLIPR2	17.218	19.5	34	0.77	0.1307
PARVB	41.714	7.4	16	1.574	0.069341
MUC5B	596.33	10.8	301	0.822	0.76036
SPON1	90.973	2.4	15	0.779	0.170879
APMAP	46.48	25.7	61	0.859	0.21612
RAB6B	23.461	10.1	10	2.628	0.25592
EHD3	60.886	7.9	9	1.602	0.098996
C1RL	53.498	18.1	18	0.542	0.55926
DNAJB11	40.513	14.2	34	0.993	0.82556
BIN2	61.874	19.8	24	0.491	0.192463
MARCO	52.657	10.8	46	1.364	0.049325
DMBT1	260.73	22.4	43	0.512	0.33856
PCYOX1	56.639	40.8	559	1.447	0.021458
GNPTG	33.973	21.3	35	1.603	0.2178
SERPINA10	50.706	8.1	11	2.348	0.24168
DNPEP	52.428	14.5	38	0.482	0.087756
HEG1	147.46	13.7	181	1.101	0.42524
TNN	144.03	15.2	26	1.31	0.649
DERA	35.23	18.6	25	0.568	0.24916
TLN1	269.76	39.9	1174	1.112	0.85634
ANGPTL3	53.637	19.3	16	3.211	0.4436
F11R	32.583	14	17	1.048	0.75602
EMILIN1	106.69	9.5	15	1.096	0.44764
FCGBP	572.01	44.3	4228	1.289	0.55822
COLEC10	30.705	8.7	24	1.01	0.85974
